# Supplementary material for: Vertically Aligned Nanocrystalline Graphite Nanowalls for Flexible Electrodes as Electrochemical Sensors for Anthracene Detection
Source: Sensors (Basel). 2024 Nov 10;24(22):7194. doi: 10.3390/s24227194 (PMC11598085; doi:10.3390/s24227194)
Supplement: Supplementary file 1 [file sensors-24-07194-s001.zip]

Archive with 1 entries (1 files):
- sensors-3296134-supplementary.pdf
